# Supplementary material for: The Diagnostic and Prognostic Role of Biomarkers in Mild Traumatic Brain Injury: An Umbrella Meta-Analysis
Source: Brain Sci. 2025 May 28;15(6):581. doi: 10.3390/brainsci15060581 (PMC12190496; doi:10.3390/brainsci15060581)
Supplement: Supplementary file 1 [file brainsci-15-00581-s001.zip]

Archive with 1 entries (1 files):
- brainsci-3612623-supplementary.pdf
